# Supplementary material for: Functional Characterization of a Putative Sortase FA1364 in Filifactor alocis
Source: Int J Mol Sci. 2026 May 26;27(11):4783. doi: 10.3390/ijms27114783 (PMC13257024; doi:10.3390/ijms27114783)
Supplement: Supplementary file 1 [file ijms-27-04783-s001.zip]

Archive with 1 entries (1 files):
- ijms-4239693-supplementary.pdf
